# Supplementary material for: Feeling connected but dissimilar to one’s future self reduces the intention-behavior gap
Source: PLoS One. 2024 Jul 23;19(7):e0305815. doi: 10.1371/journal.pone.0305815 (PMC11265703; doi:10.1371/journal.pone.0305815)
Supplement: S1 File — (XLSX) [file pone.0305815.s007.xlsx]

## Sheet: Sheet1
Behaviors chosen
The questions for choosing behaviors can be found in Appendix D
AltBeh1-3: These are alternate behaviors from Appendix D
BehChoice: The behavioral intention chosen by participant
RememberBeh: After one week, this is what the participant remembered
RememberCorrect: Did they remember correctly? BehChoice = RememberBeh?
StartBeh: Did participant report starting the behavior?
#	AltBeh1	AltBeh2	AltBeh3	BehChoice	RememberBeh		RememberCorrect	StartBeh
1	Focus on the present moment (work hard and reward yourself)	Be open about feelings with other people	Do not fear you are not adequate to something	Focusing on the present moment	Do not be afraid		No	No
2	working more on creative, innovative ideas	inform about startup scene, be uptodate		1st one	to work more on business ideas		Yes	Yes
3	Read more books	Get up earlier		Get up earlier	Waking up earlier		Yes	Yes
4	more drum practice	start uploading your reviews	maybe start tweeting open thoughts	uploading my reviews	start uploading my reviews		Yes	Yes
5	Meditate everyday and transfer it into real life not just into meditation sessions	Read some pages from a book	Do at least 1 action a day that is of benefit for others	meditation	Meditating		Yes	Yes
6	Keep eating healthy.	Stay fit.	Stay in contact and catch up with friends that live further away.	Meet up with friends in Gent in January who I have not seen for a longer time and who live far away.	stay fit and continue to eat healthy		No	Yes
7	Discussing decisions	exercise	Read	Reading	Reading		Yes	Yes
8	Being more social	Go out for walks more regularly	More programming challenges	More social	socialize more		Yes	Yes
9	Think about what I already have and what makes me happy every single day	Before doing something that I will spend a lot of time on, ask myself whether it's useful or fun.	Start writing a book again.	Reminding myself of what makes me happy in life.	Start wrihing in diary again		No	Yes
10	Getting up early in the morning and beginning the day with jogging and physical exercises.	Painting Tibetan style art also called Mandalas.	Reading books. That is getting into the habit of reading a book every night before sleeping. Getting into that cycle again.	Habit 1. Waking up early in the morning and jogging.	Running daily.		Yes	Yes
11	Study alot	Lift weights	Produce music	Produce music	Exerce, read more?		No	Yes
12	Bring structure into your day.	Maintain a positive attitude.	Get up early.	Bringing structure into my day.	Structure my day		Yes	Yes
13	Dont sleep to long in the morning	Do a certain thing everyday	Start a day more organised ( less stressed ) and have ome time for yourself and God	do a certain thing and have a chill time in the morning	Read more Bible and do one thing a day		Yes	Yes
14	More Meditation	More tea		More relaxing			No	No
15	Exercise more consistently	Eat more Healthy	Learn a Language	Exercise more consistently			No	No
16	Perseverance	Time Management	Keep updated and try to be more curious	Time Management	Perseverance		No	Yes
17	Exercise in the morning and evening	Eat more healhier	Be more productive and less improductive	Be more productive and less improductive	Be more productive		Yes	Yes
18	Being more patient	Wake up and go to sleep always at the same time	Do sports in the morning	Being more patient	Be more patient		Yes	No
19	go for a run 3 times a week	work on something I'm Truly passionate about at least once a week	constantly remind myself to say yes more often, and go out of my comfort zone	Currently, I'm already following the habit of running, and finding it to be very rewarding afterwards, so I'll definitely continue this	Go on a run three times 'a week		Yes	Yes
20	deliberate practice	constant self-motivation/determination	punctuality	deliberate practice	Deliberate practice		Yes	Yes
21	Maintaining an earlier sleeping pattern (waking up earlier).	Less time wasting (by spending time on your phone for example).	Play sports at least two times a week.	1	Maintaining a earlier sleeping pattern		Yes	Yes
22	Share thoughts with my girlfriend	Speak up if you disagree with something	Actively take up things you want to do in life	Sharing my thoughts	being more honest and open about my thoughts		Yes	Yes
23	To continue to have new good habits	To pursue them	Eating less meat	Manage my time better	Having good habits		No	Yes
24	Being more intentional in making connections	Having a less abstract vision of the future	Being less seeking of external validation	Thinking about the future in a less abstract way.	Improve at networking		No	Yes
25	Creating more detailed schedules and plans for the near future	Drink less coffee	Call my family more often	Creating more detailed schedules and plans for the week	Schedule the near future in detail		Yes	Yes
26	Code more (at least 60 mins per day)	Focus more on work rather than enjoyment	Believe in myself	Code more	To Code for an hour a day		Yes	No
27	Doing the boring tasks first.	Keeping my room/workingplace structured.	Say "no" more often.	Doing the boring tasks first/immediately	Do not postpone boring tasks		Yes	Yes
28	Waking up early	Enjoying coffee more	Observing the precious moments	Enjoying coffee more	Weaking up early		No	Yes
29	Read at least 30min a day.	Have a todo list for every day and complete it.	Plan what I am going to eat to eat more and healthier.	Reading.	Reading a certain amount of pages every day		Yes	No
30	Study consistently	Have more than 4 hours of sleep	Put the end in mind	study consistently	Study consistently		Yes	No
31	Read books	do sports	spend more time with studying	Reading books more often	study more		No	Yes
32	Reflecting my day	writing down my thoughts	starting to collect the notes properly to have them accessible for the writing of the book	Reflecting my day	Reflecting my day and writing important things down		Yes	No
33	Eat even more healthy.	Work out even more.	Wake up earlier.	Since I started the first two habits already, I would like to start with the working up earlier part.	Waking up early		Yes	Yes
34	Expose myself to the language I like to learn by listening to its music.	Use online platform to expand the vocabulary of the language I would like to learn.	Exercise use language textbooks for 5-10 minutes a day.	Using an online platform to expand my vocabulary of the language I would like to learn	Practice daily		Yes	No
35	Stop procrastinating, instead just do it	Cut the sarcasm, pay attention to what you say	Make decisions that bring you closer to your goal	Cut the sarcasm, think about what you're saying	Just do it		No	Yes
36	Yoga	Duolingo	Write	Yoga	yoga		Yes	No
37	Trust my own insights and opinion	Investigate how the future should be created (how do I want to be autonomous etc)	Start getting used to a lot of vegetables and grasshoppers for lunch :P	first one	Teel yourself you can or your opinion counts. Trust your own views. (Something like that)		Yes	Yes
38	Writing or journaling	Facing a small fear everyday	Eating more mindully	Journaling	Journaling		Yes	Yes
39	Meditation	Sport	Reading	Sports	Meditation		No	Yes
40	Do not make yourself too much thoughts about a topic			Do not worry about everything	do not worry about everything		Yes	Yes
41	Go to bed early to enjoy the daytime.	Enjoy the nature and go out more.	Do sports many times a week.	To do sports	go to bed in time		No	Yes
42	value relationships more	learn to disagree	commitment - do what you say you will do	commitment	commitment		Yes	Yes
43	smile	think less about other people	treat your body good	treating my body good	Care about myself		Yes	Yes
44	read daily	better diet	enough sleep and better scheduling	I started with all three of them already.	reading and daily		Yes	Yes
45	Stop habitually smoking weed	Stick to the gym	Cook	Meeting more people	stop being a stoner		No	No
46	Not to overlook minute things			I will try to focus more on what can be a solution for me in future.	Not to overlook minute things		Yes	Yes
47	No 0 days -- do something once a day towards my goals.	Exercise, even a tiny bit, every day.		Writing.	Setting daily goals to work on something every day/make progress.		No	Yes
48	going to the gym three times a week	spending more time on studying	notice when i'm overthinking negatively and stopping it in its tracks	spending more time on studying	Study more		Yes	Yes
49	Do something productive each day	Dont be afraid to meet new people	Have a more balanced eating pattern	Do something productive each day	Doing something productive atleast once a day		Yes	Yes
50	workout	practice talking to people	do yoga	practice talking to people	talking to people		Yes	Yes
51	Reduce time spent on video games/ watching videos	Doing preparation work for the next few days	Not procrastinating important factors in daily life	Reducing time spent on video games	Spend less time playing games / watching videos		Yes	No
52	less being on the phone	more learning	more exercising	more learning	Being less on the phone		No	No
53	Be faster with what you do (cooking...).	Use your free time to study.	Do not waste time on your phone.	Be faster with what you do.	Do the things quicker that I do.		Yes	Yes
54	Visualise what I spend my time on. Write it down or put it in my calendar.	Evaluate what I spend my time on and actively shift that towards thing important to me.		both of those mentioned.	Write down what I had spent my time on on this day		Yes	No
55	Think before you purchase something. Does it still hold value after a couple of days?	Keep focus on your goals. Don't get distracted.	Work out and stay healthy in general. You can't achieve your goals if you don't feel well.	Working out. I eat healthy but I am not as healthy and fit as I could be.	Exercise more often to be as healthy as I can be		Yes	Yes
56	Wake up earlier	exercising	studying	Wake up earlier	wake up earlier		Yes	Yes
57	Playing less video games	Spending less time watching youtube or netflix	being more socially active and empathic	Being more socially active	Being more social		Yes	Yes
58	Get up earlier	Doing things I want to do now and do not procastinate	Use my phone less	Stop procastinating	Choose 3: Wake up early, don't procrastinate and use phone less		Yes	Yes
59	Meditation	Exercise	Socialization	Socialization	intentional socialising		Yes	Yes
60	waking up earlier	making my bed directly after getting up	start doing stuff directly not in the last 3 days before a deadline	the third one	Making my bed immediately and getting up earlier		No	Yes
61	Eat more	Try to work on something every day (even if its just a little)	Exercise daily (doesn't have to be sports, even just taking a walk is fine).	Working on something big in a small step	The work on something small every day		Yes	Yes
62	Make music every day	Experiment with music every day	Get creative and compose new music every day (does not have to be much).	Making music everyday.	Practise music or make music every day		Yes	Yes
63	Making more music	Caring more for family	Trying harder for my carreer	Making more music			No	No
64	Patience	More positive mindset	Being more healthy	Being more healthy is easier and more important to start with	Being healthier		Yes	Yes
65	schedule your day	work through things you not like	exercise regularly	working through things i do not enjoy	working trough difficult tasks		Yes	Yes
66	Getting a better sleep schedule (23 - 7)	Stop smoking	Eat healthier	Better sleep schedule	standing up earlier		Yes	Yes
67	set up daily goals	don't go out every weekend	stop spending money on unnecessary things.	setting up the daily goals			No	No
68	Set your goal for the next day in the evening	Go running in the morning to start nice and fresh.	Try to do the hardest goal as first challenge of the day.	I would like to start all habits, but especially the first and third one.	Write down what I want to accomplish the next day		Yes	Yes
69	take more time for your self in the mornig, stay up early that i don`t have to hurry	setting goals for each day		both	be more punctual and set goals for each day		Yes	Yes
70	Reading	Breaking things. the more you break the more you learn.	keep watching football and partying. Enjoying life is necessary.	Reading and breaking things(experiment with all the hardware)	Read something everyday		Yes	Yes
71	Get a better sleep schedule.	Eat more healthier.	Doing more things that i am used to.	Doing more things that i am used to.	doing more stuff		Yes	Yes
72	Start learning a little bit more every day instead of doing everything at once	Exercise		Exercising and learning a bit everyday	Doing a little bit everyday		Yes	No
73	To train every day	Sleep enough	relax in a right way	To train every day	Train every day		Yes	Yes
74	Having and writing in a diary,	Note things everyday i'm thankful for	Reading more	The first, the diary/journal	keeping a journal for a few days a week		Yes	Yes
75	Commit more time to reading/listening to audiobooks	Try to engage in more deep discussions here in Europe	Work on making meditation a part of your regular routine	I think I can combine the audiobooks and meditation as, when I listen to audiobooks, I like to do so when walking at night which, conveniently, is a habit of mine that acts as a sort of meditative/therapeutic thing	Reading/listening to audiobooks regularly		Yes	Yes
76	planning my use of time better	using my time more effectively	think less and do more	plan the use of my time more effectively	Use and plan my time more effectively		Yes	Yes
77	Read	Love	Explore	Explore	Baking a egg with spinaz every morning from my garden		No	No
78	Do not be on my phone while having breakfast	Take some time to reflect every day after studying		The second			No	No
79	Eating healthy	Create to-do lists on a (two-)weekly basis	Wake up early (/sleep better)	Waking up early (/sleeping better)	Organizing my work by writing to-do lists every so often		Yes	Yes
80	Structured daily routine	Setting goals (and sub-goals)	Be the best you can be	Setting (sub-)goals	Setting (sub-)goals		Yes	Yes
81	Ask myself every day whether or not i've gotten closer to my goals	Finding, and improving on something. Even if it is just a slight improvement	Imagining my future self, and ask myself if it changed from the day before, and how	Habit 1, to evaluate on my goals every day.	To ask myself every day whether or not i've gotten closer to my goals		Yes	Yes
82	More exercising	Meditation	Yoga	Meditation	Exercise		No	No
83	Start with school work first	Wake up early	Stick with your hobbies	Working on school stuff first	Do what is right		No	No
84	Take 5 minutes every day to think of my goals	Set small goals in the near future like going for a run	To be more creative e.g. paint more, mak more music	Be more creative	Reflect on my goals daily 5 mins		No	No
85	sport	help people	work towards my goals	work towards my goals	Sport I believe		No	Yes
86	Substitute the things I do not enjoy doing with the things I enjoy doing	substitute time wasting useless habits if productive habits from which I can seek joy	developing a morning and evening ritual	Substitute the things I enjoy doing which are time wasting with the things I enjoy doing while being productive on the same time	Replace bad habits with good ones		Yes	No
87	think about what i have already achieved and what is going great in my life.	more working out	stand up earlier	the reflection of my achievements			No	No
88	Working on my music everyday at least some minutes	Being thankful for something everyday (write down 3 things)	Start reflecting on how I really feel regarding certain topics in my life	Start making music everyday at least some minutes	Writing down 3 things I am grateful for everyday		No	Yes
89	Prioritize	Do it !	Relax	prioritize	Prioritize		Yes	Yes
90	Ask myself what I really want and try to follow that line	Exercise more	Have a better sleep schedule	Ask myself what I want and follow that line	Asking myself what i want and acting in consequence		Yes	Yes
